# Supplementary material for: Endoplasmic reticulum stress activation in adipose tissue induces metabolic syndrome in individuals with familial partial lipodystrophy of the Dunnigan type
Source: Diabetol Metab Syndr. 2018 Feb 9;10:6. doi: 10.1186/s13098-017-0301-6 (PMC5807843; doi:10.1186/s13098-017-0301-6)
Supplement: Supplementary file 1 — Additional file 1: Table S1. Primers sequence. [file 13098_2017_301_MOESM1_ESM.xlsx]

## Sheet: Sheet1
Genes	Primers sequence 5'-3'
CCT4_F	GTTCTGCTGAGTTAGCTGAGG
CCT4_R	TTCAGTTAATCGTAGGGCCAAC
CALR_F	CCTGCCGTCTACTTCAAGGAG
CALR_R	GAACTTGCCGGAACTGAGAAC
CANX_F	CCAAGGTTACTTACAAAGCTCCA
CANX_R	GGCCCGAGACATCAACACA
ATF-4_F	GGGTTCTCCAGCGACAAGGCTAAG
ATF-4_R	AACAGGGCATCCAAGTCGAACTC
ATF-6_F	ATGTCTCCCCTTTCCTTATATGGT
ATF-6_R	AAGGCTTGGGCTGAATTGAA
EIF2α3k_F	TGTCGCCAATGGGATAGTGACGAA
EIF2α3k_R	AATCCGGCTCTCGTTTCCATGTCT
CHOP_F	GGAGAACCAGGAAACGGAAAC
CHOP_R	TCTCCTTCATGCGCTGCTTT
GAPDH_F	AGGGCTGCTTTTAACTCTGGT
GAPDH_R	CCCCACTTGATTTTGGAGGGA
